# Supplementary material for: Integrative analysis illustrates the role of PCDH7 in lung cancer development, cisplatin resistance, and immunotherapy resistance: an underlying target
Source: Front Pharmacol. 2023 Jul 19;14:1217213. doi: 10.3389/fphar.2023.1217213 (PMC10394841; doi:10.3389/fphar.2023.1217213)
Supplement: Supplementary file 1 [file Table1.XLS]

id	HR	HR.95L	HR.95H	pvalue
SEMA3C	1.14884789220859	1.06433062878134	1.24007657370845	0.000372119267120277
DSE	1.11233194085661	1.00673747812342	1.22900197274483	0.0364464467477509
PLAU	1.09948825332054	1.02760936595683	1.17639490183534	0.0059687646626447
LAMB1	1.12404684380287	1.02416369625997	1.23367124970077	0.0137842791081454
CDH3	1.06673585382585	1.00715170351279	1.1298450649179	0.0275969765954011
LAMC2	1.11985065963783	1.06028582562071	1.18276173234432	4.92572273127177e-05
LUZP1	1.17230110460458	1.02474028986702	1.34111041933899	0.0205571888224378
RND3	1.09808715979812	1.02075830649202	1.18127415946033	0.0120248777784401
IL1RAP	1.05992269716369	0.977122201652755	1.14973963549544	0.160827177238729
PDLIM5	1.16178133248985	1.02148263152892	1.32134979378127	0.0223915962407347
LOX	1.13303239644097	1.04510244443314	1.22836035665487	0.00244320451411991
CRYBG1	1.10874054112018	1.01473114520845	1.21145940314165	0.0224033942143721
FRMD6	1.06004090060204	0.993105549952203	1.13148769635138	0.0797607583540922
MAP3K5	0.985751312345954	0.874126698270872	1.1116302152925	0.814946526314342
ACTN1	1.20232385755984	1.08247114381899	1.33544683081113	0.000583719553905933
VAV3	1.04403223883198	0.970553992775856	1.12307334144599	0.247164237832347
FSTL1	1.09526589921814	0.997731788905035	1.20233453853026	0.0558447898187103
VCL	1.16028451785017	1.02593221227013	1.31223110675497	0.0178986857189104
PPFIBP1	1.20935837530553	1.0842775054271	1.34886841477499	0.000643567601423961
IRS1	1.11344070284207	1.02095476236843	1.21430473165083	0.0151535782094471
LTBP1	1.06576013250753	0.982600824290401	1.15595736535509	0.124414125746158
COL12A1	1.06538589209051	1.00694424721287	1.12721940882746	0.0277800383518136
CD109	1.08345709262162	1.0221398769714	1.148452670715	0.00700347658160326
SSPN	1.09333954244451	0.988824346030496	1.20890162127532	0.0817301758026271
FHOD3	1.07389367491077	0.997551121182946	1.15607872170579	0.0581193010101904
MMP14	1.1477312962189	1.04694860434145	1.25821565916209	0.00329941622754801
TNC	1.02357886443279	0.973116557339969	1.07665796436293	0.366266579880427
FNDC3B	1.12951987701439	0.991249805579239	1.28707732943774	0.0675420854450326
C10orf55	1.26760532150351	1.06610559071392	1.50718959275694	0.00725978234907057
SLITRK6	1.05198111008396	0.998941201498101	1.10783723237547	0.0548793614860802
MXRA5	1.06705391609913	0.996274700576022	1.14286156137877	0.0638275514979095
GPX8	1.2016779858474	1.07805367256889	1.33947874620127	0.00091039228589482
ARSJ	1.06296717296113	0.974576342084205	1.15937475803753	0.168024349646556
CLSTN1	1.09486266677723	0.985813976695156	1.21597409596601	0.0904450469328394
ITGAV	1.10031137733022	0.991132886285613	1.22151645236949	0.0729867254935929
TPBG	1.1338161689914	1.03005336542509	1.24803155663281	0.0103283358453601
PXDN	1.08425361007791	1.01025841639058	1.16366849500463	0.0248994551460819
CXCL6	0.997266662100223	0.951294190059076	1.04546081089254	0.909500372553251
SNAI2	1.07078345249833	1.00994736194676	1.1352841200893	0.0219267953992776
FRRS1	1.08113452127689	0.990301027564967	1.18029954585696	0.081457604557231
TMEM45A	1.08401671024784	1.01813148285443	1.15416549619117	0.0116813143457439
PGM2	1.15013364277033	1.04631977897385	1.26424772121718	0.00375450554845638
MMP10	1.0299236691518	0.995897139561629	1.06511277333923	0.0854117335555275
FBXO32	1.10024265624654	1.00021674012361	1.21027158821082	0.0494813615992221
CHSY1	1.13930710736759	1.0071095573365	1.28885747875452	0.0382147212078684
EXT1	1.21038393801148	1.07899679011631	1.35776981990674	0.00112657472765077
PANX1	1.28770347471492	1.12173145478235	1.47823280850639	0.000328623666592347
CALD1	1.1133742126862	1.00894605506296	1.22861091656407	0.0325815713652982
SRPX2	1.05197444928124	0.968161231030413	1.14304333459289	0.231646686672539
AFAP1	1.19373191323324	1.03031747311673	1.38306484928461	0.0183937579687467
GLI3	1.10634435050989	1.01373273039484	1.20741669397259	0.0234666094610425
COL5A2	1.11398035675445	1.04021024433229	1.19298213221437	0.00201725210699183
TSHZ3	1.0498073972619	0.946767221985207	1.16406181556952	0.356443976325543
LIMS1	1.15109845063083	0.975402865621112	1.35844140892588	0.0958645512573874
RAB23	1.11507717436106	0.984130412051911	1.26344749593558	0.0874549910978669
RBFOX2	1.10907462481801	0.96072884254135	1.28032642401101	0.15762322681707
ITGA2	1.06984744063986	0.998028673510167	1.14683433114008	0.0568701674322931
NUAK1	1.06229682821801	0.975139127993595	1.15724466268106	0.166483381990312
DST	1.04254804471038	0.977600601023403	1.11181030820932	0.20420329211254
GXYLT2	1.06141856021152	0.965808717142237	1.16649326100002	0.215856679574305
ITGB8	1.02539262359198	0.964139249085725	1.09053752714028	0.42492389950175
MYO3B	1.03346951714675	0.936758905510049	1.1401644933282	0.511349170327765
DCBLD2	1.14421935629139	1.04933344991881	1.24768531434233	0.00228659153963509
ELK3	1.21227153635219	1.06435529584213	1.38074408385118	0.00373915635916456
SSH1	1.17371693642549	1.00759270668866	1.36723046694075	0.0396758877658658
ITGB4	1.09815327514589	1.02989053243972	1.17094057837086	0.00424393201795878
COL17A1	1.02968401764713	0.992133766146142	1.06865547003443	0.122756133394505
APP	1.1206722420517	0.991870659207285	1.26619964251078	0.067410370213811
CFH	1.05201840228155	0.966785694626858	1.14476530309667	0.239444225345729
MMP13	1.00640303663974	0.968469067316403	1.04582284178086	0.744732546026955
ZNF436	1.00102929221245	0.878586368496363	1.14053629762355	0.987669631428978
PDGFC	1.09395621130483	0.995696908415469	1.20191213022534	0.0614621563950889
GJB2	1.0489503721339	1.00522761453675	1.09457486770984	0.0278077783335364
BCAR3	1.27402977629743	1.15080449933308	1.41044970873258	3.06663166701766e-06
FLNA	1.08871055014012	0.991809328656938	1.19507916263649	0.0739307233175097
GSDME	1.08993948698839	0.997161647230329	1.19134955560733	0.0577825800761825
TGFBI	1.08479848842264	1.01374546302814	1.16083159274409	0.0185253173288816
NEDD4	1.26015745988295	1.10152342532515	1.44163690684101	0.000755599301995531
TNS4	1.07905268813586	1.03368554501092	1.12641093743932	0.000517112741149805
AHNAK2	1.08738098798617	1.0245913242401	1.15401856824302	0.00577112720611172
ARPC2	1.19925260666406	1.01158982569925	1.42172922073074	0.0363777198926704
MEIS1	0.959138689314976	0.847343559543768	1.08568362263374	0.509380871385845
ITGB5	1.09309904944779	0.975775825762343	1.2245287291988	0.124379660853152
ADGRF4	1.08217886582057	1.01828034327974	1.1500871104481	0.0109796783968755
EPHB2	1.13767352288288	1.04626229839605	1.23707128380039	0.00254297387134618
APCDD1L	1.16135954631784	1.07485064174439	1.25483108391195	0.000152133693101601
TFAP2A	1.11932187058748	1.04561510563221	1.19822432100187	0.00118111460009246
CLMP	1.1282716601829	1.04457800755465	1.21867101352435	0.00214757346110148
ATP10D	1.1291787161606	1.00329786045552	1.27085347560814	0.0439508557999693
CLEC2B	1.01100576368914	0.927917581781885	1.10153388003474	0.802465060989402
STEAP2	1.06733421219046	0.974287183092317	1.16926748117171	0.161445242070472
HMGA2	1.06302539990251	1.00305390072964	1.12658252962865	0.0391238549040233
CDK6	1.07378902319726	0.992110022224822	1.16219253964723	0.0777782722657428
COL3A1	1.08716123068866	1.02111626073049	1.15747793563384	0.00896335076521374
ADAMTS12	1.10706151195075	1.02295843798909	1.19807916502639	0.0116344719665141
CROT	0.939611353553847	0.833562364373125	1.05915230036957	0.308001342685313
WDFY1	1.13501017624101	0.94650455208839	1.3610585361985	0.171734156441945
PLPP4	1.10533767398951	1.01326704390129	1.20577431279762	0.0240092183869356
USP31	1.0880749732758	0.980396447652276	1.20758000531743	0.112377769858192
ANTXR1	1.05543515900854	0.968387887646372	1.15030700929022	0.219249641737905
GADD45G	0.964963791303859	0.898869056898847	1.0359185371672	0.324536730750332
KCNJ11	0.904441259983462	0.831185160060266	0.984153750653057	0.0197737751757948
GKAP1	0.91624351099246	0.799688364347767	1.04978665298012	0.207646930719691
SEC11C	0.930108462208906	0.840277876447356	1.02954245937096	0.162070130953074
KLHDC9	0.943028034275069	0.868119961396504	1.02439975230857	0.164803589249365
ST6GALNAC4	0.955209256839746	0.851024868267204	1.07214813382616	0.436750044803199
AMBP	0.960654372197764	0.904152475060342	1.02068716093609	0.194323264143981
FXYD4	0.999424869483058	0.941278690969514	1.06116294708894	0.984991686399195
PRR36	0.934338435516988	0.873765738747995	0.999110257327351	0.047034087585513
TSTD1	0.883905618655652	0.790890269790187	0.987860355012709	0.0296107216430708
FN3K	0.972213226742045	0.88225374994286	1.07134546984175	0.569462833547533
STUM	0.922471209079052	0.843041790826051	1.00938428063687	0.0789789423249453
SPIRE2	1.00210026268029	0.913833415569811	1.09889277340306	0.964428065831036
BHLHA15	0.952913270629925	0.880424608036072	1.03137019689642	0.23216670880955
ABHD14A	0.847086399219862	0.73064278887623	0.982087798124871	0.0278407609733539
PMF1	0.9734159791696	0.821803486761866	1.15299908526341	0.755112235432871
ENO3	0.915877614725411	0.842118717029711	0.996096854507408	0.0402420741309518
CRB3	0.911423391127818	0.808320182457601	1.0276776652654	0.129967573609142
HES6	0.924933778234768	0.860181876095196	0.994560008638179	0.0350940930995253
MRPS36	0.968987217342523	0.826511606108641	1.13602304000773	0.697830409020267
SSR4	0.90863308222043	0.781874094259519	1.05594249018738	0.21134264532981
DPM3	0.914870649890885	0.820482894032149	1.02011670458906	0.109273670413427
AGPAT2	0.986872283665415	0.895796161202661	1.08720816905427	0.789093679144036
TMEM163	0.911330551080047	0.852802516906497	0.973875377789161	0.0061138346893446
SLC14A2	0.916453369782796	0.841198261416651	0.998440935400649	0.0459715484642349
MCRIP2	0.923294014245448	0.814079553425986	1.04716035816637	0.214046104053505
NECAB3	0.903611095264897	0.810516884880921	1.00739790461711	0.0676852446627632
PNPLA7	0.881546954273951	0.786487331544881	0.988096058792438	0.0303364941269162
PRRT1B	0.960882471361523	0.89145296839755	1.03571938902118	0.297044704215103
HAGH	0.911219376168952	0.774007961758944	1.07275479391558	0.264191132370415
GLTPD2	0.979904949174693	0.890682316683217	1.0780653117632	0.676857466744151
NR0B2	0.944398656887325	0.886311736442146	1.00629246624988	0.0773472361238846
PLEKHB1	0.942883551937856	0.88492172863966	1.00464183864216	0.0692331355500224
NAXE	1.00217131511528	0.866767151955926	1.15872797275889	0.976635889640595
GJB1	0.990994048904404	0.938176022399492	1.04678565803909	0.746138209487801
ODC1	0.968980107190269	0.908966145744872	1.03295645555759	0.334056626693491
PHPT1	1.07185015872026	0.937189709102737	1.22585934479431	0.311083475835824
UNC13B	0.895584210824988	0.815502395198005	0.983530009723973	0.0210299250523269
RPS27	0.916294399199397	0.784331614926146	1.07045975200584	0.270551435558381
LCN12	0.990377487475044	0.886756830957993	1.10610658238487	0.863846873000323
TMED6	0.95984137706391	0.858140341158288	1.07359533742512	0.473213027598013
SLAIN1	0.947145506114084	0.87564255472608	1.02448722359403	0.175131046292214
DDC	0.989881796419006	0.929616059968713	1.05405447805484	0.75099807376982
DPM2	0.969212555418954	0.809951975448996	1.15978848876935	0.732775959216343
GFRA3	0.94350831372755	0.895228834623216	0.994391493709736	0.030019684410085
ASPSCR1	0.96461762292693	0.839598195240147	1.10825292828918	0.610998056551322
PLA2G10	0.970441444327773	0.91731430931867	1.02664548814076	0.296246766895538
NOXA1	0.940423587123142	0.866949255176886	1.02012490112482	0.138897445231797
LAMTOR2	0.993663994999571	0.835192319121415	1.18220452026807	0.942836532829458
MRPL41	1.05980062676644	0.926182811054108	1.21269511276746	0.398275237423417
SSR2	0.928694595008188	0.774849951430746	1.11308473234706	0.423389135947764
TFCP2L1	1.00802355566418	0.940438999096972	1.08046506977013	0.821439914197805
NTHL1	0.951649432169372	0.842600419645026	1.07481152469615	0.42480711851408
SLC16A11	0.870198295188468	0.783495232640778	0.966496082428753	0.0094222379412854
TESC	1.01048382007465	0.97069571204722	1.05190281358015	0.610862813558898
TBC1D30	0.880048655617641	0.751396155191532	1.03072877190462	0.113052020420567
SNX22	0.906164902064113	0.784840920007019	1.0462436511663	0.179092074450348
MRPS25	0.895083507008194	0.787501262466705	1.01736279381769	0.0897931404117353
C1orf210	0.927256104011126	0.856497651509455	1.00386017511036	0.0622046579523918
FAM149A	0.999059284601881	0.910068802695737	1.09675164250512	0.984225008433968
RRNAD1	0.987867081864234	0.835257800554964	1.16835948228506	0.886624274899691
C1orf56	0.941373971930961	0.827391626424516	1.07105864590221	0.358896413388655
THPO	0.985067206877567	0.898388833191689	1.08010848556321	0.748851013214488
SRCIN1	0.957247927555945	0.868909201081483	1.0545677196992	0.376449906582324
BSPRY	1.00769677696171	0.935267878931251	1.08573470464888	0.840330233904007
NDUFA2	0.976934356088463	0.828368943032544	1.15214451740797	0.781578952944517
RAP1GAP	0.964663056254727	0.904133268393091	1.02924518390592	0.276542221954346
CNGA3	0.880760995277662	0.800901290427117	0.968583694488492	0.00883993584014623
LIMD1	0.871619187996268	0.748748722164461	1.01465282863802	0.0763395898732141
AQP7	0.919217601793878	0.834655152334146	1.01234743125316	0.0871313477414556
AK1	0.978864643018714	0.889870658278329	1.07675871817819	0.660476856682359
COL25A1	0.947228705262553	0.872976740604835	1.02779624970503	0.193023352373249
PTRHD1	0.897908170601456	0.766149745480815	1.05232572038105	0.183506523631706
CALCA	0.974166102263942	0.93049899660346	1.01988244830375	0.263319154475903
RALGPS1	0.886290238414085	0.780012585864621	1.00704834888963	0.0639981002354577
PPOX	0.881804108429446	0.758870872895668	1.02465190510739	0.100579422919392
PARD6A	0.993881537027108	0.89532259900985	1.10329004398615	0.908301658305584
MFSD13A	0.959950041042028	0.840619164485116	1.09622064334093	0.546168462452345
FAM3B	0.962762320358607	0.91381890151206	1.01432711007462	0.153991440134766
EPCAM	0.942786069457702	0.872032995490449	1.01927974900032	0.138821758931042
ETV4	0.9613988934293	0.896559802649202	1.03092713899948	0.269161284966703
CLDN7	0.98584090268965	0.905172002015333	1.07369901328376	0.743369588888529
FGL1	0.99252331364509	0.947117826797159	1.04010557108858	0.753433199626668
AIFM2	1.08963063245219	0.964089681190669	1.2315191608646	0.169315085946228
MPC2	1.00649552957086	0.874137960009386	1.15889401603753	0.928283880026778
OVGP1	0.911911829500421	0.822700853997756	1.01079654985392	0.079170054607465
ACAT1	0.899680482137438	0.781497483833168	1.035735861834	0.141212120932121
SLC25A4	0.886871579329495	0.773128842200561	1.01734815116153	0.0864625474479649
MRPL57	1.02862483166284	0.859440772233219	1.23111339198402	0.758212569382299
ADGRD1	0.935748137428812	0.867702631531253	1.00912979272203	0.0847036171451234
C1orf127	0.865570981157639	0.732812581003967	1.02238026862989	0.0892405918450589
CDK2AP2	1.01607837849507	0.906970462237602	1.13831190124768	0.783157184955622
GPR160	0.894701041290174	0.826183125872182	0.96890135881275	0.00619758699464745
RPL14	1.04394804133337	0.886877242237981	1.22883693604954	0.605172013146125
RASL11A	0.919041332286093	0.848912935483502	0.994963011099753	0.0371006494797863
PLA2G12B	0.927962216961961	0.866645913216675	0.993616727404639	0.0320677305295174
C9orf152	0.975065727135842	0.924850068737154	1.02800789487226	0.349268189213421
CIT	0.94942345935583	0.876006669151523	1.0289931993877	0.206254145990989
RPL7A	1.04616032020732	0.902521867135546	1.21265916697385	0.54925932638844
PIP5KL1	0.946347939187517	0.864658319577407	1.03575528243591	0.231211833999858
